# Supplementary material for: Are Experts Well-Calibrated? An Equivalence-Based Hypothesis Test
Source: Entropy (Basel). 2022 May 27;24(6):757. doi: 10.3390/e24060757 (PMC9222732; doi:10.3390/e24060757)
Supplement: Supplementary file 1 [file entropy-24-00757-s001.zip]

Archive with 3 entries (3 files):
- File S1. R program for simulating and analyzing data.pdf
- File S2. Wellekí»s equivalence test.pdf
- File S3. Wellek's R program.pdf
